# Supplementary material for: Hepatic FGF21 Deletion Improves Glucose Metabolism, Alters Lipogenic and Chrna4 Gene Expression, and Enhances Telomere Maintenance in Aged Female Mice
Source: Int J Mol Sci. 2025 Dec 24;27(1):194. doi: 10.3390/ijms27010194 (PMC12786002; doi:10.3390/ijms27010194)
Supplement: Supplementary file 1 [file ijms-27-00194-s001.zip]

Archive with 1 entries (1 files):
- ijms-3976099-supplementary.pdf
